# Supplementary material for: Adsorption of Myelin Basic Protein on Model Myelin Membranes Reveals Weakening of van der Waals Interactions in a Lipid Ratio-Dependent Manner
Source: Membranes (Basel). 2025 Sep 17;15(9):279. doi: 10.3390/membranes15090279 (PMC12471910; doi:10.3390/membranes15090279)
Supplement: Supplementary file 1 [file membranes-15-00279-s001.zip]

Archive with 1 entries (1 files):
- membranes-3843383-supplementary.pdf
